# Supplementary material for: STAT2 signaling restricts viral dissemination but drives severe pneumonia in SARS-CoV-2 infected hamsters
Source: Nat Commun. 2020 Nov 17;11:5838. doi: 10.1038/s41467-020-19684-y (PMC7672082; doi:10.1038/s41467-020-19684-y)
Supplement: Supplementary file 4 — Source Data [file 41467_2020_19684_MOESM4_ESM.xlsx]

## Sheet: Fig 1b
		BALB/C								BALB/C								BALB/C
	SARS-2 Cq	WT			SCID				B-actin Cq	WT			SCID				delta Cq	WT			SCID
	day 2	35.23	36.82	36.42	/	/	/		day 2	16.585	16.615	16.985	/	/	/		day 2	20.23	22.17	21.12	/	/	/
	day 3	27.42	30.485	29.405	30.02	29.865	29.365		day 3	15.165	16.905	15.395	15.64	15.235	14.625		day 3	13.51	15.55	16.255	14.38	14.63	14.74
	day 4	30.1	29.405	30.96	/	/	/		day 4	16.15	15.885	16.5	/	/	/		day 4	15.845	14.85	16.355	/	/	/
	Equation calculated by plotting log10 vge/mg tissue against delta Cq => transformation delta Cq data to normalized log10 vge/mg tissue
	Y=-3,914*X+23,21 (Fig. S2)
		BALB/C
	normalized log10 vge/mg tissue	WT			SCID
	day 2	0.761369	0.265713	0.533981	/	/	/
	day 3	2.47828	1.95708	1.77695	2.256	2.19213	2.16403
	day 4	1.88171	2.13592	1.75141	/	/	/

## Sheet: Fig 1c
	C57BL/6								C57BL/6								C57BL/6
SARS-2 Cq	WT	Ifnar1-/-				il28r-/-		actin Cq	WT	Ifnar1-/-				il28r-/-		delta Cq	WT	Ifnar1-/-				il28r-/-
	day 3	day 2	day 3	day 3 inactive	day 4	day 3			day 3	day 2	day 3	day 3 inactive	day 4	day 3			day 3	day 2	day 3	day 3 inactive	day 4	day 3
	31.76	36.86	33.45	35.63	29.53	31.385			15.64	18.035	18.09	16.375	14.63	15.265			16.12	18.825	15.36	19.255	14.9	16.12
	32.675	27.155	29.21	33.985	33.63	33.69			15.71	14.295	14.185	14.09	14.695	16.335			16.965	12.86	15.025	19.895	18.935	17.355
	30.775	26.375	28.31	33.68	32.395	31.74			17.11	15.645	13.865	15.37	14.295	15.865			13.665	10.73	14.445	18.31	18.1	15.875
	30.43		33.05	34.99		33.875			15.635		17.055	17.455		15.63			14.795		15.995	17.535		18.245
	33.365		28.805			33.635			14.625		14.01			15.79			18.74		14.795			17.845
			30.47								15.685								14.785
			29.045								20.225								8.82
			30.76								17.945								12.815
			30.695								16.36								14.335
			31								17.44								13.56
			36.115								25.925								10.19
Equation calculated by plotting log10 vge/mg tissue against delta Cq => transformation delta Cq data to normalized log10 vge/mg tissue
Y=-3,914*X+23,21 (Fig. S2)
	C57BL/6
normalized log10 vge/mg tissue	WT	Ifnar1-/-				il28r-/-
	day 3	day 2	day 3	day 3 inactive	day 4	day 3
	1.81145	1.12034	2.00562	1.0092	2.12315	1.81145
	1.59555	2.64435	2.09121	0.845682	1.09223	1.49591
	2.43868	3.18855	2.2394	1.25192	1.30557	1.87404
	2.14997		1.84211	1.44865		1.26852
	1.14205		2.1487			1.37072
			3.67655
			2.65585
			2.2675
			2.46551
			3.32652

## Sheet: Fig 1d
Score 0-3	intra-alv hemorrhage											Peribronch inflammation
	BALB/C				C57BL/6							BALB/C				C57BL/6
	wt	scid	wt uninfected		wt	ifnar d2	ifnar d3	ifnar d4	il28r	wt uninfected		wt	scid	wt uninfected		wt	ifnar d2	ifnar d3	ifnar d4	il28r	wt uninfected
	1	1	1		0	1	1	1	0	0		0	0	0		0	1	0	0	0	0
	1	1			0	1	1	1	0			0	0			0	0	1	0	1
	1	1			0	0	1	1	0			0	0			0	1	0	1	0
					0		0		0							0		0		0
					0		0		0							0		0		0
							0											0
							1											0
							0											0
Average score	1	1	1		0	0.666667	0.6	1	0	0		0	0	0		0	0.666667	0.2	0.333333	0.2	0
Max score	6	6	6		6	6	6	6	6	6		6	6	6		6	6	6	6	6	6
% of total max score	16.6667	16.6667	16.6667		0	11.1111	10	16.6667	0	0		0	0	0		0	11.1111	3.33333	5.55556	3.33333	0
	BALB/C				C57BL/6
	wt	scid	wt uninfected		wt	ifnar d2	ifnar d3	ifnar d4	il28r	wt uninfected
No score	83.3333	83.3333	83.3333		100	77.7778	86.6667	77.7778	96.6667	100

## Sheet: Fig 1e
	Non-infected					Infected					2^(-delta Ct)								Fold change (over non-infected)
	qPCR1	qPCR2		average		qPCR1	qPCR2	qPCR3	qPCR4			Non infected		Infected						Non infected		Infected
AIM2	9.829	6.799		8.314		7.884	6.53	7.603	6.187		AIM2	0.00314222		0.0042333	0.0108212	0.00514362	0.0137255		AIM2	1		1.34723	3.4438	1.63694	4.36808
AKT1	6.073	3.664		4.8685		3.691	3.785	4.061	3.172		AKT1	0.0342323		0.077428	0.072544	0.0599125	0.110951		AKT1	1		2.26184	2.11917	1.75018	3.24114
CHUK	8.32	5.315		6.8175		6.565	6.233	7.268	5.952		CHUK	0.00886601		0.0105618	0.0132947	0.00648805	0.0161536		CHUK	1		1.19127	1.49952	0.731789	1.82197
CXCL11	19.098	14.774		16.936		13.398	8.808	18.863	17.998		CXCL11	7.97546e-06		9.26403e-05	0.00223115	2.09735e-06	3.81999e-06		CXCL11	1		11.6157	279.751	0.262975	0.478968
DDX58	7.921	4.794		6.3575		5.347	4.331	5.402	4.021		DDX58	0.0121956		0.0245693	0.0496866	0.0236503	0.0615968		DDX58	1		2.01461	4.07415	1.93925	5.05076
DHX36	19.098	4.584		11.841		17.523	18.892	5.652	7.23		DHX36	0.000272586		5.30947e-06	2.05561e-06	0.0198874	0.00666121		DHX36	1		0.0194781	0.00754115	72.9583	24.4371
EIF2AK2	7.931	6.132		7.0315		6.441	5.205	6.585	4.057		EIF2AK2	0.00764377		0.0115097	0.0271106	0.0104164	0.0600788		EIF2AK2	1		1.50577	3.54676	1.36273	7.85984
IFI16	11.588	9.589		10.5885		17.523	18.892		17.998		IFI16	0.000649447		5.30947e-06	2.05561e-06	1	3.81999e-06		IFI16	1		0.00817537	0.00316517	1539.77	0.00588191
IFIH1	8.008	5.081		6.5445		5.145	5.111	4.928	4.598		IFIH1	0.010713		0.0282619	0.0289358	0.0328492	0.0412918		IFIH1	1		2.6381	2.70101	3.0663	3.85438
IFT122	8.61	5.737		7.1735		6.934	6.697	7.477	6.111		IFT122	0.00692726		0.00817821	0.00963834	0.00561305	0.0144679		IFT122	1		1.18058	1.39136	0.810284	2.08855
IRF3	8.361	5.559		6.96		6.322	5.871		5.635		IRF3	0.00803214		0.0124994	0.0170865	1	0.0201232		IRF3	1		1.55617	2.12727	124.5	2.50533
IRF9	6.825	4.719		5.772		4.538	4.897	5.151	4.058		IRF9	0.0183002		0.0430453	0.0335626	0.0281446	0.0600372		IRF9	1		2.35218	1.83401	1.53794	3.28069
MB21D1	11.687	9.115		10.401		9.893	9.791	10.806	17.998		MB21D1	0.000739583		0.00105174	0.0011288	0.00055856	3.81999e-06		MB21D1	1		1.42208	1.52626	0.755236	0.00516506
MRE11A	10.068	7.668		8.868		8.165	7.052	9.45	7.556		MRE11A	0.00214026		0.0034841	0.00753592	0.00142977	0.00531395		MRE11A	1		1.62789	3.52104	0.668037	2.48285
MX1	12.877	10.461		11.669		11.125	10.422	10.579	10.171		MX1	0.000307101		0.000447756	0.000728896	0.000653738	0.000867409		MX1	1		1.45801	2.37347	2.12874	2.82451
OAS1	14.4	12.632		13.516		12.379	10.442	12.951	12.555		OAS1	8.53648e-05		0.000187737	0.000718861	0.000126288	0.000166176		OAS1	1		2.19923	8.42105	1.47939	1.94666
OAS3	17.193	12.242		14.7175		13.068	11.712	13.499	12.041		OAS3	3.71186e-05		0.00011645	0.000298083	8.63766e-05	0.0002373		OAS3	1		3.13725	8.03056	2.32705	6.39303
PDK1	9.209	6.363		7.786		7.295	6.065	6.068	4.659		PDK1	0.00453086		0.00636775	0.0149366	0.0149056	0.0395823		PDK1	1		1.40542	3.29665	3.2898	8.73616
PDPK1	6.971	3.343		5.157		4.476	4.234	3.1	3.487		PDPK1	0.0280278		0.0449355	0.0531421	0.116629	0.0891884		PDPK1	1		1.60325	1.89605	4.1612	3.18215
PLSCR1	4.618	3.749		4.1835		4.73	4.39	4.85	3.942		PLSCR1	0.0550353		0.0376815	0.0476956	0.034674	0.0650638		PLSCR1	1		0.684679	0.866637	0.630033	1.18222
PNPT1	7.059	4.407		5.733		5.781	4.602	5.876	4.839		PNPT1	0.0188016		0.0181864	0.0411775	0.0170274	0.0349394		PNPT1	1		0.967276	2.1901	0.905634	1.85832
POLR3A	7.615	4.761		6.188		6.495	4.833		5.705		POLR3A	0.013716		0.0110869	0.035085	1	0.0191701		POLR3A	1		0.808321	2.55797	72.9077	1.39765
STAT1	6.709	4.098		5.4035		6.468	6.389	6.272	5.96		STAT1	0.0236257		0.0112963	0.0119322	0.0129402	0.0160643		STAT1	1		0.478138	0.505051	0.547716	0.67995
STAT3	5.622	3.386		4.504		2.122	3.489	4.57	3.202		STAT3	0.0440718		0.229728	0.0890649	0.042101	0.108668		STAT3	1		5.21259	2.0209	0.955283	2.4657
TBK1	5.654	3.658		4.656		3.743	3.656	4.299	2.99		TBK1	0.0396647		0.074687	0.0793294	0.050801	0.125869		TBK1	1		1.88296	2	1.28076	3.17334
TLR3	19.098	5.145		12.1215		5.936	5.463	5.929	4.033		TLR3	0.000224422		0.0163338	0.0226711	0.0164132	0.0610866		TLR3	1		72.7815	101.02	73.1355	272.196
TLR9	8.162	6.059		7.1105		7.447	6.175	6.526	-0.183		TLR9	0.00723646		0.00573099	0.0138401	0.0108512	1.13524		TLR9	1		0.79196	1.91255	1.49952	156.878
TMEM173	8.462	6.055		7.2585		6.848	6.637	7.1	5.995		TMEM173	0.00653091		0.00868054	0.0100476	0.00728932	0.0156792		TMEM173	1		1.32915	1.53847	1.11613	2.40077
TP53	7.309	5.709		6.509		5.951	5.383	5.808	5.921		TP53	0.0109798		0.0161648	0.0239638	0.0178492	0.0165045		TP53	1		1.47223	2.18253	1.62563	1.50316
TRAF6	9.398	5.567		7.4825		7.442	7.324	7.38	6.352		TRAF6	0.00559169		0.00575089	0.00624103	0.00600342	0.0122421		TRAF6	1		1.02847	1.11613	1.07363	2.18935

## Sheet: Fig 2b
SARS-2 Cq	WT	STAT2-/-			IL28R-/-				actin Cq	WT	STAT2-/-			IL28R-/-				Delta Cq	WT	STAT2-/-			IL28R-/-
	day 4	day 2	day 3	day 4	day 2	day 3	day 4			day 4	day 2	day 3	day 4	day 2	day 3	day 4			day 4	day 2	day 3	day 4	day 2	day 3	day 4
	15.565	21.55	15.105	13.055	30	15.875	16.595			18.005	19.085	18.64	19.21	16.025	18.925	19.18			-2.44	2.465	-3.535	-6.155	13.975	-3.05	-2.585
	16.61	14.94	12.745	16.345	23.045	15.425	14.305			18.56	14.94	14.695	19.175	19.3	20.005	17.885			-1.95	0	-1.95	-2.83	3.745	-4.58	-3.58
	16.55	23.07	18.005	13.55	20.055	17.59	15.035			19.435	19.76	15.285	14.685	19.46	19.71	19.245			-2.885	3.31	2.72	-1.135	0.595	-2.12	-4.21
	11.445			14			12.83			12.125			15.35			12.45			-0.68			-1.35			0.38
	14.565			12.25			12.355			14.215			12.425			13.815			0.35			-0.175			-1.46
	14.695			13.25			13.245			12.765			12.905			13.435			1.93			0.345			-0.19
	14.97			12.745			12.495			13.605			12.29			12.935			1.365			0.455			-0.44
Equation calculated by plotting log10 vge/mg tissue against delta Cq => transformation delta Cq data to normalized log10 vge/mg tissue (Fig S5)
Y=-2,560*X+13,51
normalized log10 vge/mg tissue	WT	STAT2-/-			IL28R-/-
	day 4	day 2	day 3	day 4	day 2	day 3	day 4
	6.23047	4.31445	6.6582	7.68164	6.52734	6.52734	6.28711
	6.03906	5.27734	6.03906	6.38281	3.81445	3.81445	6.67578
	6.4043	3.98437	4.21484	5.7207	5.04492	5.04492	6.92187
	5.54297			5.80469			5.12891
	5.14062			5.34766			5.84766
	4.52344			5.14062			5.35156
	4.74219			5.09766			5.44922

## Sheet: Fig 2c
	WT	STAT2-/-	IL28R-/-			transformed values	WT	STAT2-/-	IL28R-/-
	15811.4	3.40646e+06	15811.4				4.19897	6.5323	4.19897
	15811.4	1.58114e+07	733900				4.19897	7.19897	5.86564
	73390	1.58114e+06	158114				4.86564	6.19897	5.19897
	3.40646e+06	733900	1.58114e+06				6.5323	5.86564	6.19897
	3406.46	733900	340646				3.5323	5.86564	5.5323
	34064.6	158114	73390				4.5323	5.19897	4.86564
	34064.6	1.58114e+06	158114				4.5323	6.19897	5.19897

## Sheet: Fig 2d
												Correlation between Cq and log10 TCID50 equivalents (Fig S5)
												Y=-3,394*X+33,3										100ul eluate and extraction on 50ul blood
SARS-2 Cq	WT	STAT2-/-			IL28R-/-						Log10 TCID50 equivalents in 4ul	WT	STAT2-/-			IL28R-/-						Log10 TCID50 equivalents/ml	WT	STAT2-/-			IL28R-/-
	day 4	day 2	day 3	day 4	day 2	day 3	day 4					day 4	day 2	day 3	day 4	day 2	day 3	day 4					day 4	day 2	day 3	day 4	day 2	day 3	day 4
	37.975	17.81	18.635	22.55	32.13	32.04	34.375					-0.92804	4.56394	4.32086	3.16735	0.344726	0.371243	-0.316735					1.77093	7.26291	7.01983	5.86632	3.0437	3.07021	2.38223
	33.18	18.18	19.96	19.095	34.78	32.18	33.22					0.0148005	4.45492	3.93047	4.18533	-0.436064	0.329994	0.023571					2.71377	7.15389	6.62944	6.8843	2.26291	3.02896	2.72254
	34.245	18.23	19.48	19.52	31.005	32.65	34.075					-0.232695	4.44019	4.07189	4.06011	0.676193	0.191514	-0.228344					2.46627	7.13916	6.77086	6.75908	3.37516	2.89048	2.47063
	34.65			25.28			35.73					-0.397761			2.36299			-0.715969					2.30121			5.06196			1.983
	36.62			25.255			35.68					-0.978197			2.37036			-0.701237					1.72077			5.06933			1.99773
	37.17			25.66			34.135					-1.14025			2.25103			-0.246022					1.55872			4.95			2.45295
	36.77			24.495			35.675					-1.02239			2.59428			-0.699764					1.67658			5.29325			1.99921

## Sheet: Fig 2e
																Equation calculated by plotting log10 vge/mg tissue against delta Cq => transformation delta Cq data to normalized log10 vge/mg tissue (Fig S5)
																Y=-2,560*X+13,51
	spleen					spleen					spleen							spleen
SARS-2 Cq	WT	STAT2-/-	IL28R-/-		actin Cq	WT	STAT2-/-	IL28R-/-		delta Cq	WT	STAT2-/-	IL28R-/-				Normalized log10 vge/mg tissue	WT	STAT2-/-	IL28R-/-
	24.185	18.9	26.63			14.715	16.04	14.64			9.47	2.86	11.99					1.57812	4.16016	0.59375
	28.59	17.19	22.86			13.735	14.555	15.59			14.855	2.635	7.27					-0.527344	4.24609	2.4375
	27.165	15.66	26.745			13.44	14.205	13.02			13.725	1.455	13.725					-0.0859375	4.70703	-0.0859375
	25.97	12.6	24.925			13.665	11.09	12.705			12.305	1.51	12.22					0.46875	4.6875	0.503906
	upper small intestine					upper small intestine					upper small intestine							upper small intestine
SARS-2 Cq	WT	STAT2-/-	IL28R-/-		actin Cq	WT	STAT2-/-	IL28R-/-		delta Cq	WT	STAT2-/-	IL28R-/-				Normalized log10 vge/mg tissue	WT	STAT2-/-	IL28R-/-
	26.995	16.495	30.21			17.49	15.025	15.73			9.505	1.47	14.48					1.5625	4.70312	-0.378906
	29.815	15.595	28.28			13.58	16.505	13.365			16.235	-0.91	14.915					-1.06641	5.63281	-0.550781
	29.13	16.115	28.835			14.14	15.89	15.31			14.99	0.225	13.525					-0.578125	5.1875	-0.0078125
	19.895	16.365	29.13			14.11	14.75	17.215			5.785	1.615	11.915					3.01562	4.64453	0.621094
	lower small intestine					lower small intestine					lower small intestine							lower small intestine
SARS-2 Cq	WT	STAT2-/-	IL28R-/-		actin Cq	WT	STAT2-/-	IL28R-/-		delta Cq	WT	STAT2-/-	IL28R-/-				Normalized log10 vge/mg tissue	WT	STAT2-/-	IL28R-/-
	27.63	9.88	30.64			13.155	14.355	15.39			14.475	-4.475	15.25					-0.378906	7.02734	-0.679688
	28.635	9.605	27.2			13.125	12.98	18.02			15.51	-3.375	9.18					-0.78125	6.59766	1.69141
	28.875	17.245	25.34			11.905	17.02	13.77			16.97	0.225	11.57					-1.35156	5.1875	0.757812
	29.4	13.34	26.615			13.295	11.89	13.75			16.105	1.45	12.865					-1.01562	4.71094	0.25
	liver					liver					liver							liver
SARS-2 Cq	WT	STAT2-/-	IL28R-/-		actin Cq	WT	STAT2-/-	IL28R-/-		delta Cq	WT	STAT2-/-	IL28R-/-				Normalized log10 vge/mg tissue	WT	STAT2-/-	IL28R-/-
	29.65	20.64	30.7			16.995	21.025	22.725			12.655	-0.385	7.975					0.332031	5.42578	2.16016
	34.855	25.79	29.395			23.455	21.46	22.705			11.4	4.33	6.69					0.824219	3.58594	2.66406
	30.27	35.19	37.655			19.07	31.415	21.205			11.2	3.775	16.45					0.902344	3.80078	-1.14844
	29.41	25.84	-			18.555	21.355	29.49			10.855	4.485	-					1.03516	3.52344

## Sheet: Fig 2f
					Fold gene expression values
	COVID-19	B-actin	Δct	ΔΔct	2^-ΔΔct	Log10
untreated	15.8	14.46	1.34	0.758	0.591316	-0.228181
untreated	14.87	15.11	-0.24	-0.822	1.76786	0.247447
untreated	16.18	14.66	1.52	0.938	0.521956	-0.282366
untreated	15.79	15.3	0.49	-0.092	1.06585	0.0276948
untreated	13.25	13.45	-0.2	-0.782	1.71951	0.235405
VHH-72-Fc	29.29	14.72	14.57	13.988	6.15449e-05	-4.21081
VHH-72-Fc	33.16	15	18.16	17.578	5.11087e-06	-5.29151
VHH-72-Fc	32.01	14.51	17.5	16.918	8.0756e-06	-5.09283
VHH-72-Fc	31.08	14.15	16.93	16.348	1.19884e-05	-4.92124

## Sheet: Fig 2g
Cq SARS-2	Untreated	Ruxolitinib	IFNa	IFNa + Ruxolitinib		Absolute quantification by a standard curve	Untreated	Ruxolitinib	IFNa	IFNa + Ruxolitinib
	12.6673	12.9678	27.1182	12.1806			6.58061	6.49232	2.33584	6.72355
	12.8684	28.3798	27.2941	12.6551			6.52153	1.96524	2.28418	6.58418
	13.7059	12.9742	26.9795	14.1898			6.27551	6.49045	2.37657	6.13337
	13.9044	13.2884	27.4554	12.7728			6.21722	6.39817	2.23678	6.5496
	15.6722	13.7652	22.8364	26.7697			5.69796	6.2581	3.59356	2.43818
	13.2959	12.648	21.8406	13.935			6.39597	6.58628	3.88605	6.20822
	12.913	12.2752	27.4116	12.5608			6.50843	6.69579	2.24964	6.61187
	13.1549	12.8951	24.9013	14.3734			6.43736	6.5137	2.98702	6.07944

[truncated: 18 more sheets: Fig 3a, Fig 3b, Fig 3d, Fig 3e, Fig 3f, Fig 3g, Fig 3h, Fig 3i, Fig S2a, Fig S2b, Fig S3b, Fig S5a, Fig S5b, Fig S6, Fig S8e, Fig S8f, Fig S9a, Fig S9b]
